# Supplementary material for: Using variable importance measures to identify a small set of SNPs to predict heading date in perennial ryegrass
Source: Sci Rep. 2017 Jun 15;7:3566. doi: 10.1038/s41598-017-03232-8 (PMC5472636; doi:10.1038/s41598-017-03232-8)
Supplement: Supplementary file 2 — Dataset 1 [file 41598_2017_3232_MOESM2_ESM.csv]

			GenomeZipper Anchoring
ORD	SNP_ID	Scaffold	LG	cM
1	scaffold_11991|ref0000373_27940	scaffold_11991|ref0000373
2	scaffold_30012|ref0027143_1046	scaffold_30012|ref0027143
3	scaffold_11991|ref0000373_27933	scaffold_11991|ref0000373
4	scaffold_12531|ref0002237_23349	scaffold_12531|ref0002237
5	scaffold_11991|ref0000373_27962	scaffold_11991|ref0000373
6	scaffold_13366|ref0021945_10907	scaffold_13366|ref0021945
7	scaffold_2702|ref0027944_102833	scaffold_2702|ref0027944	4	63.9 - 64.0
8	scaffold_1293|ref0004481_89803	scaffold_1293|ref0004481	2	81.9 - 81.9
9	scaffold_13366|ref0021945_10873	scaffold_13366|ref0021945
10	scaffold_14299|ref0018060_12009	scaffold_14299|ref0018060	1	31.7 - 31.8
11	scaffold_11466|ref0003439_17047	scaffold_11466|ref0003439
12	scaffold_13366|ref0021945_4597	scaffold_13366|ref0021945
13	scaffold_7903|ref0045601_30416	scaffold_7903|ref0045601
14	scaffold_993|ref0044740_33917	scaffold_993|ref0044740
15	scaffold_36762|ref0028971_108	scaffold_36762|ref0028971
16	scaffold_241|ref0012154_62363	scaffold_241|ref0012154
17	scaffold_14962|ref0035979_9842	scaffold_14962|ref0035979	4	63.9 - 64.0
18	scaffold_7903|ref0045601_30392	scaffold_7903|ref0045601
19	scaffold_6149|ref0035523_21991	scaffold_6149|ref0035523
20	scaffold_16870|ref0006007_7525	scaffold_16870|ref0006007
21	scaffold_7960|ref0007977_21629	scaffold_7960|ref0007977	1	35.1 - 36.1
22	scaffold_15053|ref0047046_1827	scaffold_15053|ref0047046	7	22.3 - 24.3
23	scaffold_13308|ref0034440_970	scaffold_13308|ref0034440
24	scaffold_8189|ref0000840_14820	scaffold_8189|ref0000840	7	44.7 - 45.3
25	scaffold_6149|ref0035523_21982	scaffold_6149|ref0035523	3	25.7
26	scaffold_6759|ref0031818_12859	scaffold_6759|ref0031818	3	37.1
27	scaffold_18961|ref0022259_2035	scaffold_18961|ref0022259	2	12.4 - 12.6
28	scaffold_1048|ref0027212_139623	scaffold_1048|ref0027212	2	79.7 - 79.8
29	scaffold_8249|ref0017106_14103	scaffold_8249|ref0017106	4	60.7 - 61.6
30	scaffold_29285|ref0008041_2065	scaffold_29285|ref0008041
31	scaffold_7903|ref0045601_30432	scaffold_7903|ref0045601
32	scaffold_27686|ref0045623_1598	scaffold_27686|ref0045623
33	scaffold_615|ref0009431_97595	scaffold_615|ref0009431
34	scaffold_8646|ref0026746_21460	scaffold_8646|ref0026746	3	36.4 - 36.7
35	scaffold_6820|ref0032280_6370	scaffold_6820|ref0032280
36	scaffold_3038|ref0025552_49753	scaffold_3038|ref0025552	3	42.5 - 43.3
37	scaffold_6767|ref0013818_8634	scaffold_6767|ref0013818	2	80.3 - 80.4
38	scaffold_25347|ref0006749_3670	scaffold_25347|ref0006749
39	scaffold_1961|ref0037400_96392	scaffold_1961|ref0037400
40	scaffold_780|ref0026871_166289	scaffold_780|ref0026871
41	scaffold_2093|ref0032591_30182	scaffold_2093|ref0032591
42	scaffold_1161|ref0004474_133623	scaffold_1161|ref0004474
43	scaffold_6177|ref0005114_15039	scaffold_6177|ref0005114
44	scaffold_12193|ref0024469_24977	scaffold_12193|ref0024469
45	scaffold_2702|ref0027944_104947	scaffold_2702|ref0027944
46	scaffold_17937|ref0016356_5770	scaffold_17937|ref0016356	7	47.8 - 48.4
47	scaffold_6149|ref0035523_26017	scaffold_6149|ref0035523
48	scaffold_24565|ref0045789_3096	scaffold_24565|ref0045789
49	scaffold_12193|ref0024469_24956	scaffold_12193|ref0024469
50	scaffold_237|ref0040978_56571	scaffold_237|ref0040978	7	44.7 - 45.3
