# Supplementary material for: Using variable importance measures to identify a small set of SNPs to predict heading date in perennial ryegrass
Source: Sci Rep. 2017 Jun 15;7:3566. doi: 10.1038/s41598-017-03232-8 (PMC5472636; doi:10.1038/s41598-017-03232-8)
Supplement: Supplementary file 3 — Dataset 2 [file 41598_2017_3232_MOESM3_ESM.csv]

protein	species	accession	comment
maker-scaffold_1048|ref0027212-exonerate_est2genome-gene-0.0-mRNA-1	barley	HV37446G00010	Probable serine/threonine-protein kinase WNK5
maker-scaffold_1048|ref0027212-exonerate_est2genome-gene-0.1-mRNA-1	**	**	**
maker-scaffold_1048|ref0027212-exonerate_est2genome-gene-0.2-mRNA-1	rice	OSINDICA_02G16890	Proline-rich protein 1
maker-scaffold_1048|ref0027212-exonerate_est2genome-gene-0.3-mRNA-1	brachypodium	BD1G23350	Chitin-inducible gibberellin-responsive protein 2
maker-scaffold_11466|ref0003439-exonerate_est2genome-gene-0.0-mRNA-1	**	**	**
maker-scaffold_1161|ref0004474-exonerate_est2genome-gene-0.0-mRNA-1	brachypodium	BD2G38877	Replication protein A 70 kDa DNA-binding subunit
maker-scaffold_1161|ref0004474-exonerate_est2genome-gene-0.1-mRNA-1	**	**	**
maker-scaffold_1161|ref0004474-exonerate_est2genome-gene-0.2-mRNA-1	**	**	**
maker-scaffold_11991|ref0000373-exonerate_est2genome-gene-0.0-mRNA-1	**	**	**
maker-scaffold_11991|ref0000373-exonerate_est2genome-gene-0.1-mRNA-1	rice	OSINDICA_11G26990	Pectinesterase/pectinesterase inhibitor
maker-scaffold_12531|ref0002237-exonerate_est2genome-gene-0.0-mRNA-1	barley	HV40447G00010	BAH domain-containing protein,
maker-scaffold_1293|ref0004481-exonerate_est2genome-gene-0.0-mRNA-1	barley	HV120455G00010	Transposon protein
maker-scaffold_1293|ref0004481-exonerate_est2genome-gene-0.1-mRNA-1	solanum lycopersium	SL07G041710	HAT family dimerisation domain�
maker-scaffold_1293|ref0004481-exonerate_est2genome-gene-0.2-mRNA-1	rice	OSINDICA_08G14980	Transposon Ty3-G Gag-Pol polyprotein
maker-scaffold_13308|ref0034440-exonerate_est2genome-gene-0.0-mRNA-1	brachypodium	BD1G45960	Probable tuliposide A-converting enzyme b6, amyloplastic
maker-scaffold_13366|ref0021945-exonerate_est2genome-gene-0.0-mRNA-1	brachypodium	BD1G16490	pseudo-response regulator 7
maker-scaffold_14299|ref0018060-snap-gene-0.7-mRNA-1	**	**	**
maker-scaffold_14299|ref0018060-snap-gene-0.8-mRNA-1	**	**	**
maker-scaffold_14962|ref0035979-exonerate_est2genome-gene-0.0-mRNA-1	barley	HV57539G00010	Pentatricopeptide repeat-containing protein
maker-scaffold_15053|ref0047046-exonerate_est2genome-gene-0.1-mRNA-1	barley	HV138468G00010	Pentatricopeptide repeat-containing protein
maker-scaffold_15053|ref0047046-exonerate_est2genome-gene-0.2-mRNA-1	barley	HV40257G00010	Transcription factor GTE1
maker-scaffold_17937|ref0016356-exonerate_est2genome-gene-0.0-mRNA-1	brachypodium	BD3G41100	Cystathionine beta-synthase (CBS) family protein
maker-scaffold_17937|ref0016356-exonerate_est2genome-gene-0.1-mRNA-1	brachypodium	BD3G41090	Proteasome subunit beta type-1
maker-scaffold_18961|ref0022259-exonerate_est2genome-gene-0.0-mRNA-1	barley	HV49588G00010	Kinase interacting (KIP1-like) family protein
maker-scaffold_1961|ref0037400-exonerate_est2genome-gene-0.0-mRNA-1	brachypodium	BD3G09760	intracellular protein transport protein USO1-related
maker-scaffold_237|ref0040978-exonerate_est2genome-gene-1.0-mRNA-1	brachypodium	BD1G45567	DIMBOA UDP-glucosyltransferase BX9
maker-scaffold_237|ref0040978-exonerate_est2genome-gene-1.1-mRNA-1	brachypodium	BD1G74770	hydroxynicotinate 3-monooxygenase
maker-scaffold_2702|ref0027944-exonerate_est2genome-gene-0.0-mRNA-1	barley	HV96521G00010	Alcohol-forming fatty acyl-CoA reductase
maker-scaffold_2702|ref0027944-exonerate_est2genome-gene-0.1-mRNA-1	barley	HV96521G00010	Alcohol-forming fatty acyl-CoA reductase
maker-scaffold_2702|ref0027944-exonerate_est2genome-gene-0.2-mRNA-1	barley	HV56300G00010	Kelch-like protein 20
maker-scaffold_2702|ref0027944-exonerate_est2genome-gene-0.3-mRNA-1	barley	HV155657G00010	Major facilitator superfamily protein
maker-scaffold_2702|ref0027944-exonerate_est2genome-gene-0.4-mRNA-1	**	**	**
maker-scaffold_2702|ref0027944-exonerate_est2genome-gene-0.5-mRNA-1	zea mays	ZM09G27940	Phytochrome-associated serine/threonine-protein phosphatase
maker-scaffold_2702|ref0027944-exonerate_est2genome-gene-0.6-mRNA-1	brachypodium	BD1G73840	Embryonic protein DC-8
maker-scaffold_2702|ref0027944-exonerate_est2genome-gene-0.7-mRNA-1	barley	HV1560268G00020	Protein of unknown function (DUF1997)
maker-scaffold_30012|ref0027143-exonerate_est2genome-gene-0.0-mRNA-1	barley	HV70254G00010	Anthocyanin 3'-O-beta-glucosyltransferase
maker-scaffold_3038|ref0025552-exonerate_est2genome-gene-0.0-mRNA-1	**	**	**
maker-scaffold_3038|ref0025552-exonerate_est2genome-gene-0.1-mRNA-1	brachypodium	BD2G50850	Acetamidase/Formamidase family protein
maker-scaffold_6149|ref0035523-exonerate_est2genome-gene-0.0-mRNA-1	barley	HV47979G00020	Transposon protein
maker-scaffold_6149|ref0035523-exonerate_est2genome-gene-0.2-mRNA-1	barley	HV117554G00010	Bifunctional inhibitor/lipid-transfer protein
maker-scaffold_6149|ref0035523-exonerate_est2genome-gene-0.3-mRNA-1	**	**	**
maker-scaffold_6149|ref0035523-exonerate_est2genome-gene-0.4-mRNA-1	**	**	**
maker-scaffold_615|ref0009431-exonerate_est2genome-gene-0.0-mRNA-1	barley	HV65124G00010	oxooacyl-coA reductase let-767
maker-scaffold_615|ref0009431-exonerate_est2genome-gene-0.1-mRNA-1	sorghum bicolor	SB03G045490	endo-1,3-beta-glucosidase,�
maker-scaffold_615|ref0009431-exonerate_est2genome-gene-0.2-mRNA-1	**	**	**
maker-scaffold_615|ref0009431-exonerate_est2genome-gene-0.3-mRNA-1	Carica papaya	CP00039G00470	Pentatricopeptide repeat-containing protein
maker-scaffold_6177|ref0005114-exonerate_est2genome-gene-0.0-mRNA-1	brachypodium	BD1G26370	Probable protein S-acyltransferase
maker-scaffold_6759|ref0031818-exonerate_est2genome-gene-0.0-mRNA-1	brachypodium	BD2G42100	proton ATPase subunit d 1
maker-scaffold_780|ref0026871-exonerate_est2genome-gene-0.0-mRNA-1	barley	MLOC_77747	inactive L-type lectin-domain containing receptor kinase III
maker-scaffold_780|ref0026871-exonerate_est2genome-gene-0.1-mRNA-1	rice	OS04G24478	jasmonate-induced protein
maker-scaffold_8189|ref0000840-exonerate_est2genome-gene-0.0-mRNA-1	**	**	**
maker-scaffold_8249|ref0017106-exonerate_est2genome-gene-0.0-mRNA-1	barley	HV2547682G00010	Myosin-related protein
maker-scaffold_8646|ref0026746-exonerate_est2genome-gene-0.0-mRNA-1	brachypodium	BD2G42070	protein phosphatase 6 regulatory subunit 3
maker-scaffold_8646|ref0026746-exonerate_est2genome-gene-0.1-mRNA-1	brachypodium	BD2G42080	SNF1-related protein kinase regulatory subunit gamma-1-like
maker-scaffold_993|ref0044740-exonerate_est2genome-gene-0.0-mRNA-1	sorghum bicolor	SB07G022160	RanBP-type and C3HC4-type zinc finger-containing protein 1
